# Supplementary material for: Assessment of the potential ecological and human health risks of heavy metals in Ahvaz oil field, Iran
Source: PLoS One. 2020 Nov 24;15(11):e0242703. doi: 10.1371/journal.pone.0242703 (PMC7685440; doi:10.1371/journal.pone.0242703)
Supplement: S1 Data — (XLSX) [file pone.0242703.s001.xlsx]

## Sheet: Total Data
Sample	Y	X	Al	As	Cd	Co	Cr	Cu	Ni	Pb	V	Zn	CF As	CF Cd	CF Co	CF Cr	CF Cu	CF Ni	CF Pb	CF V	CF Zn	EF As	EF Cd	EF Co	EF Cr	EF Cu	EF Ni	EF Pb	EF V	EF Zn	Er As	Er Cd	Er Co	Er Cr	Er Cu	Er Ni	Er Pb	Er V	Er Zn	RI	PI As	PI Cd	PI Co	PI Cr	PI Cu	PI Ni	PI Pb	PI V	PI Zn
1	3.46977e+06	284259	8830	5.5	0.68	7	55	41	34	95	26	216	2.61905	3.4	0.7	0.561224	1.24242	1.7	5.58824	0.433333	7.71429	2.49151	32.6138	6.71461	5.38343	11.9177	3.32794	53.604	4.15666	73.9977	26.1905	102	3.5	1.12245	6.21212	8.5	27.9412	0.866667	7.71429	184.047	2.61905	3.4	0.7	0.561224	1.24242	1.7	5.58824	0.433333	0.27551
2	3.47116e+06	286026	14189	3.1	0.26	9	48	23	57	12	36	39	1.47619	1.3	0.9	0.489796	0.69697	2.85	0.705882	0.6	1.39286	0.873916	7.76024	5.37247	2.92379	4.1605	3.47201	4.2137	3.58165	8.31454	14.7619	39	4.5	0.979592	3.48485	14.25	3.52941	1.2	1.39286	83.0986	1.47619	1.3	0.9	0.489796	0.69697	2.85	0.705882	0.6	0.0497449
3	3.47296e+06	288192	13952	3	0.28	9	44	22	56	11	34	32	1.42857	1.4	0.9	0.44898	0.666667	2.8	0.647059	0.566667	1.14286	0.860092	8.49914	5.46373	2.72567	4.04721	3.46904	3.92817	3.44013	6.93807	14.2857	42	4.5	0.897959	3.33333	14	3.23529	1.13333	1.14286	84.5285	1.42857	1.4	0.9	0.44898	0.666667	2.8	0.647059	0.566667	0.0408163
4	3.47531e+06	290761	12236	3.2	0.27	8	40	28	48	16	31	36	1.52381	1.35	0.8	0.408163	0.848485	2.4	0.941176	0.516667	1.28571	1.04609	9.34497	5.53776	2.82539	5.87338	3.39046	6.51501	3.57647	8.89997	15.2381	40.5	4	0.816327	4.24242	12	4.70588	1.03333	1.28571	83.8218	1.52381	1.35	0.8	0.408163	0.848485	2.4	0.941176	0.516667	0.0459184
5	3.46674e+06	286165	9724	3.2	0.39	8	57	32	42	96	33	95	1.52381	1.95	0.8	0.581633	0.969697	2.1	5.64706	0.55	3.39286	1.31633	16.9853	6.96833	5.06626	8.44646	3.73303	49.1882	4.79072	29.5532	15.2381	58.5	4	1.16327	4.84848	10.5	28.2353	1.1	3.39286	126.978	1.52381	1.95	0.8	0.581633	0.969697	2.1	5.64706	0.55	0.121173
6	3.46877e+06	288454	7952	13.4	0.37	8	48	68	51	88	38	108	6.38095	1.85	0.8	0.489796	2.06061	2.55	5.17647	0.633333	3.85714	6.74044	19.7051	8.52113	5.21702	21.9484	5.54308	55.1367	6.74589	41.084	63.8095	55.5	4	0.979592	10.303	12.75	25.8824	1.26667	3.85714	178.348	6.38095	1.85	0.8	0.489796	2.06061	2.55	5.17647	0.633333	0.137755
7	3.47066e+06	291026	8775	2.4	0.27	5	25	17	30	10	22	19	1.14286	1.35	0.5	0.255102	0.515152	1.5	0.588235	0.366667	0.678571	1.09402	13.0308	4.82621	2.46235	4.97246	2.95482	5.6779	3.53922	6.54986	11.4286	40.5	2.5	0.510204	2.57576	7.5	2.94118	0.733333	0.678571	69.3676	1.14286	1.35	0.5	0.255102	0.515152	1.5	0.588235	0.366667	0.0242347
8	3.47251e+06	293014	12261	2.9	0.28	8	40	19	50	14	34	38	1.38095	1.4	0.8	0.408163	0.575758	2.5	0.823529	0.566667	1.35714	0.946089	9.67132	5.52647	2.81963	3.97738	3.52453	5.68901	3.91458	9.37525	13.8095	42	4	0.816327	2.87879	12.5	4.11765	1.13333	1.35714	82.6128	1.38095	1.4	0.8	0.408163	0.575758	2.5	0.823529	0.566667	0.0484694
9	3.46419e+06	288382	7960	2.3	0.27	4	25	14	25	13	21	26	1.09524	1.35	0.4	0.255102	0.424242	1.25	0.764706	0.35	0.928571	1.15578	14.3649	4.25628	2.71447	4.51424	2.71447	8.13701	3.72425	9.88065	10.9524	40.5	2	0.510204	2.12121	6.25	3.82353	0.7	0.928571	67.7859	1.09524	1.35	0.4	0.255102	0.424242	1.25	0.764706	0.35	0.0331633
10	3.46653e+06	291058	8488	2.6	0.26	6	31	21	37	13	25	33	1.2381	1.3	0.6	0.316327	0.636364	1.85	0.764706	0.416667	1.17857	1.22526	12.9724	5.98728	3.15656	6.35014	3.7675	7.63084	4.15783	11.7607	12.381	39	3	0.632653	3.18182	9.25	3.82353	0.833333	1.17857	73.2809	1.2381	1.3	0.6	0.316327	0.636364	1.85	0.764706	0.416667	0.0420918
11	3.46854e+06	293495	10074	2.4	0.26	7	37	18	47	11	29	27	1.14286	1.3	0.7	0.377551	0.545455	2.35	0.647059	0.483333	0.964286	0.952948	10.9301	5.88545	3.17437	4.58606	4.0323	5.44033	4.06376	8.1075	11.4286	39	3.5	0.755102	2.72727	11.75	3.23529	0.966667	0.964286	74.3272	1.14286	1.3	0.7	0.377551	0.545455	2.35	0.647059	0.483333	0.0344388
12	3.46991e+06	295603	9773	2.8	0.3	6	32	17	40	14	26	27	1.33333	1.5	0.6	0.326531	0.515152	2	0.823529	0.433333	0.964286	1.14601	13.0001	5.20004	2.82995	4.46468	3.53744	7.13731	3.75559	8.35721	13.3333	45	3	0.653061	2.57576	10	4.11765	0.866667	0.964286	80.5108	1.33333	1.5	0.6	0.326531	0.515152	2	0.823529	0.433333	0.0344388
13	3.46197e+06	290792	10936	2.8	0.28	6	34	16	42	12	27	28	1.33333	1.4	0.6	0.346939	0.484848	2.1	0.705882	0.45	1	1.02414	10.8431	4.64704	2.68706	3.75518	3.31931	5.4671	3.48528	7.74506	13.3333	42	3	0.693878	2.42424	10.5	3.52941	0.9	1	77.3809	1.33333	1.4	0.6	0.346939	0.484848	2.1	0.705882	0.45	0.0357143
14	3.46428e+06	293641	7506	2.2	0.23	5	26	13	30	8	22	25	1.04762	1.15	0.5	0.265306	0.393939	1.5	0.470588	0.366667	0.892857	1.1724	12.977	5.64215	2.9938	4.44533	3.45438	5.31026	4.13758	10.0753	10.4762	34.5	2.5	0.530612	1.9697	7.5	2.35294	0.733333	0.892857	61.4556	1.04762	1.15	0.5	0.265306	0.393939	1.5	0.470588	0.366667	0.0318878
15	3.46582e+06	296237	7327	3	0.69	7	33	28	32	141	26	198	1.42857	3.45	0.7	0.336735	0.848485	1.6	8.29412	0.433333	7.07143	1.63778	39.8819	8.09199	3.89265	9.80847	3.77469	95.8799	5.00933	81.7456	14.2857	103.5	3.5	0.673469	4.24242	8	41.4706	0.866667	7.07143	183.61	1.42857	3.45	0.7	0.336735	0.848485	1.6	8.29412	0.433333	0.252551
16	3.46734e+06	298523	13731	10	0.72	10	50	65	62	95	45	141	4.7619	3.6	1	0.510204	1.9697	3.1	5.58824	0.75	5.03571	2.91312	22.2067	6.16852	3.14721	12.1501	3.90254	34.4712	4.62639	31.0629	47.619	108	5	1.02041	9.84848	15.5	27.9412	1.5	5.03571	221.465	4.7619	3.6	1	0.510204	1.9697	3.1	5.58824	0.75	0.179847
17	3.46025e+06	292117	11500	19	0.62	6	29	63	24	136	31	131	9.04762	3.1	0.6	0.295918	1.90909	1.2	8	0.516667	4.67857	6.6087	22.8322	4.41913	2.1795	14.0609	1.80373	58.9217	3.80536	34.4587	90.4762	93	3	0.591837	9.54545	6	40	1.03333	4.67857	248.325	9.04762	3.1	0.6	0.295918	1.90909	1.2	8	0.516667	0.167092
18	3.46223e+06	296124	10151	9	0.59	8	52	72	48	94	33	102	4.28571	2.95	0.8	0.530612	2.18182	2.4	5.52941	0.55	3.64286	3.54645	24.6148	6.6752	4.42743	18.2051	4.08686	46.1374	4.5892	30.396	42.8571	88.5	4	1.06122	10.9091	12	27.6471	1.1	3.64286	191.717	4.28571	2.95	0.8	0.530612	2.18182	2.4	5.52941	0.55	0.130102
19	3.46356e+06	298472	13047	24	0.49	7	32	75	29	146	29	132	11.4286	2.45	0.7	0.326531	2.27273	1.45	8.58824	0.483333	4.71429	7.35801	15.9052	4.54434	2.11981	14.7543	1.92108	55.7541	3.13776	30.6047	114.286	73.5	3.5	0.653061	11.3636	7.25	42.9412	0.966667	4.71429	259.175	11.4286	2.45	0.7	0.326531	2.27273	1.45	8.58824	0.483333	0.168367
20	3.46483e+06	300519	13500	4.3	0.29	8	43	18	52	11	34	30	2.04762	1.45	0.8	0.438776	0.545455	2.6	0.647059	0.566667	1.07143	1.27407	9.09741	5.01926	2.75291	3.42222	3.3291	4.05969	3.55531	6.72222	20.4762	43.5	4	0.877551	2.72727	13	3.23529	1.13333	1.07143	90.0211	2.04762	1.45	0.8	0.438776	0.545455	2.6	0.647059	0.566667	0.0382653
21	3.45846e+06	293852	13527	4	0.28	9	45	24	54	13	37	35	1.90476	1.4	0.9	0.459184	0.727273	2.7	0.764706	0.616667	1.25	1.18282	8.76617	5.6354	2.8752	4.55386	3.45024	4.78824	3.86129	7.82694	19.0476	42	4.5	0.918367	3.63636	13.5	3.82353	1.23333	1.25	89.9092	1.90476	1.4	0.9	0.459184	0.727273	2.7	0.764706	0.616667	0.0446429
22	3.46016e+06	297966	13393	4.5	0.42	9	46	23	53	19	34	54	2.14286	2.1	0.9	0.469388	0.69697	2.65	1.11765	0.566667	1.92857	1.34399	13.2808	5.69178	2.9685	4.40778	3.42023	7.06822	3.58371	12.1967	21.4286	63	4.5	0.938776	3.48485	13.25	5.58824	1.13333	1.92857	115.252	2.14286	2.1	0.9	0.469388	0.69697	2.65	1.11765	0.566667	0.0688776
23	3.46175e+06	300577	9959	3	0.27	10	12	13	11	13	13	16	1.42857	1.35	1	0.122449	0.393939	0.55	0.764706	0.216667	0.571429	1.20494	11.4816	8.50487	1.04141	3.3504	0.954628	6.50372	1.84272	4.85993	14.2857	40.5	5	0.244898	1.9697	2.75	3.82353	0.433333	0.571429	69.5786	1.42857	1.35	1	0.122449	0.393939	0.55	0.764706	0.216667	0.0204082
24	3.45536e+06	296379	15400	7.9	0.49	10	52	54	49	200	45	123	3.7619	2.45	1	0.530612	1.63636	2.45	11.7647	0.75	4.39286	2.05195	13.475	5.5	2.91837	9	2.75	64.7059	4.125	24.1607	37.619	73.5	5	1.06122	8.18182	12.25	58.8235	1.5	4.39286	202.328	3.7619	2.45	1	0.530612	1.63636	2.45	11.7647	0.75	0.156888
25	3.45833e+06	299960	7983	2.9	0.25	5	33	20	32	13	66	22	1.38095	1.25	0.5	0.336735	0.606061	1.6	0.764706	1.1	0.785714	1.45309	13.2626	5.30502	3.57277	6.43033	3.4645	8.11356	11.6711	8.33646	13.8095	37.5	2.5	0.673469	3.0303	8	3.82353	2.2	0.785714	72.3225	1.38095	1.25	0.5	0.336735	0.606061	1.6	0.764706	1.1	0.0280612
26	3.46111e+06	302879	9347	2.4	0.27	4	18	17	24	9	18	16	1.14286	1.35	0.4	0.183673	0.515152	1.2	0.529412	0.3	0.571429	1.02707	12.2333	3.62469	1.6644	4.66816	2.2192	4.79739	2.71852	5.17813	11.4286	40.5	2	0.367347	2.57576	6	2.64706	0.6	0.571429	66.6902	1.14286	1.35	0.4	0.183673	0.515152	1.2	0.529412	0.3	0.0204082
27	3.45368e+06	298408	9070	2.7	0.24	6	33	27	37	11	27	26	1.28571	1.2	0.6	0.336735	0.818182	1.85	0.647059	0.45	0.928571	1.19074	11.2062	5.60309	3.14459	7.64057	3.52575	6.04254	4.20232	8.67144	12.8571	36	3	0.673469	4.09091	9.25	3.23529	0.9	0.928571	70.9354	1.28571	1.2	0.6	0.336735	0.818182	1.85	0.647059	0.45	0.0331633
28	3.45668e+06	301645	7816	2.1	0.2	3	15	16	18	9	15	13	1	1	0.3	0.153061	0.484848	0.9	0.529412	0.25	0.464286	1.07472	10.8367	3.25102	1.65869	5.25418	1.99042	5.7371	2.70919	5.03135	10	30	1.5	0.306122	2.42424	4.5	2.64706	0.5	0.464286	52.3417	1	1	0.3	0.153061	0.484848	0.9	0.529412	0.25	0.0165816
29	3.45847e+06	303283	9124	6.4	0.51	7	46	77	47	66	31	111	3.04762	2.55	0.7	0.469388	2.33333	2.35	3.88235	0.516667	3.96429	2.80579	23.6722	6.49825	4.35742	21.6608	4.45215	36.0407	4.79632	36.8013	30.4762	76.5	3.5	0.938776	11.6667	11.75	19.4118	1.03333	3.96429	159.241	3.04762	2.55	0.7	0.469388	2.33333	2.35	3.88235	0.516667	0.141582
30	3.45969e+06	304952	11974	2.9	0.29	7	38	76	45	14	31	32	1.38095	1.45	0.7	0.387755	2.30303	2.25	0.823529	0.516667	1.14286	0.968766	10.2568	4.95156	2.74285	16.2909	3.24811	5.82537	3.65472	8.08418	13.8095	43.5	3.5	0.77551	11.5152	11.25	4.11765	1.03333	1.14286	90.644	1.38095	1.45	0.7	0.387755	2.30303	2.25	0.823529	0.516667	0.0408163
31	3.45191e+06	300157	10691	2.7	0.27	7	37	21	45	12	30	35	1.28571	1.35	0.7	0.377551	0.636364	2.25	0.705882	0.5	1.25	1.0102	10.6954	5.54579	2.99117	5.04162	3.63791	5.59239	3.96128	9.90319	12.8571	40.5	3.5	0.755102	3.18182	11.25	3.52941	1	1.25	77.8235	1.28571	1.35	0.7	0.377551	0.636364	2.25	0.705882	0.5	0.0446429
32	3.4548e+06	303158	8901	2.9	0.7	4	20	54	22	55	19	166	1.38095	3.5	0.4	0.204082	1.63636	1.1	3.23529	0.316667	5.92857	1.30322	33.3052	3.80631	1.942	15.5713	2.1362	30.7864	3.01333	56.415	13.8095	105	2	0.408163	8.18182	5.5	16.1765	0.633333	5.92857	157.638	1.38095	3.5	0.4	0.204082	1.63636	1.1	3.23529	0.316667	0.211735
33	3456159	304862	9807	3.1	0.61	6	30	72	35	127	30	182	1.47619	3.05	0.6	0.306122	2.18182	1.75	7.47059	0.5	6.5	1.2644	26.3419	5.18201	2.64388	18.8437	3.08453	64.5211	4.31834	56.1385	14.7619	91.5	3	0.612245	10.9091	8.75	37.3529	1	6.5	174.386	1.47619	3.05	0.6	0.306122	2.18182	1.75	7.47059	0.5	0.232143
34	3.45774e+06	306628	9028	24.6	0.58	8	60	77	62	209	43	222	11.7143	2.9	0.8	0.612245	2.33333	3.1	12.2941	0.716667	7.92857	10.8994	27.2076	7.50554	5.74403	21.8912	5.9355	115.342	6.72371	74.3852	117.143	87	4	1.22449	11.6667	15.5	61.4706	1.43333	7.92857	307.367	11.7143	2.9	0.8	0.612245	2.33333	3.1	12.2941	0.716667	0.283163
35	3.44953e+06	302524	10525	3.9	0.3	6	38	29	39	91	64	59	1.85714	1.5	0.6	0.387755	0.878788	1.95	5.35294	1.06667	2.10714	1.48219	12.0713	4.8285	3.12046	7.07205	3.20258	43.0778	8.58401	16.9572	18.5714	45	3	0.77551	4.39394	9.75	26.7647	2.13333	2.10714	112.496	1.85714	1.5	0.6	0.387755	0.878788	1.95	5.35294	1.06667	0.0752551
36	3.45193e+06	305057	11388	3	0.39	8	54	59	51	115	50	127	1.42857	1.95	0.8	0.55102	1.78788	2.55	6.76471	0.833333	4.53571	1.05374	14.5034	5.95012	4.0983	13.2976	3.87062	50.3135	6.19804	33.7351	14.2857	58.5	4	1.10204	8.93939	12.75	33.8235	1.66667	4.53571	139.603	1.42857	1.95	0.8	0.55102	1.78788	2.55	6.76471	0.833333	0.16199
37	3.45356e+06	307036	7907	2.6	0.8	5	26	25	31	179	24	68	1.2381	4	0.5	0.265306	0.757576	1.55	10.5294	0.4	2.42857	1.31529	42.8481	5.35601	2.84197	8.11517	3.3885	112.791	4.28481	26.0149	12.381	120	2.5	0.530612	3.78788	7.75	52.6471	0.8	2.42857	202.825	1.2381	4	0.5	0.265306	0.757576	1.55	10.5294	0.4	0.0867347
38	3455255	308841	12553	6.4	0.34	8	43	66	46	159	31	99	3.04762	1.7	0.8	0.438776	2	2.3	9.35294	0.516667	3.53571	2.03935	11.4706	5.39791	2.96059	13.4948	3.16714	63.108	3.48615	23.8568	30.4762	51	4	0.877551	10	11.5	46.7647	1.03333	3.53571	159.187	3.04762	1.7	0.8	0.438776	2	2.3	9.35294	0.516667	0.126276
39	3.44726e+06	304623	7797	2.7	0.9	4	20	51	23	78	19	170	1.28571	4.5	0.4	0.204082	1.54545	1.15	4.58824	0.316667	6.07143	1.38515	48.8842	4.34526	2.21697	16.7885	2.54952	49.8427	3.44	65.9549	12.8571	135	2	0.408163	7.72727	5.75	22.9412	0.633333	6.07143	193.389	1.28571	4.5	0.4	0.204082	1.54545	1.15	4.58824	0.316667	0.216837
40	3.44988e+06	307052	12121	2.8	0.28	7	39	21	46	15	33	33	1.33333	1.4	0.7	0.397959	0.636364	2.3	0.882353	0.55	1.17857	0.924016	9.78302	4.89151	2.78089	4.44683	3.28002	6.16577	3.84333	8.23571	13.3333	42	3.5	0.795918	3.18182	11.5	4.41176	1.1	1.17857	81.0014	1.33333	1.4	0.7	0.397959	0.636364	2.3	0.882353	0.55	0.0420918
41	3.45154e+06	309308	7322	2.3	0.28	4	20	18	25	9	22	19	1.09524	1.4	0.4	0.204082	0.545455	1.25	0.529412	0.366667	0.678571	1.25649	16.195	4.62715	2.36079	6.30975	2.95099	6.12417	4.24156	7.84963	10.9524	42	2	0.408163	2.72727	6.25	2.64706	0.733333	0.678571	68.3968	1.09524	1.4	0.4	0.204082	0.545455	1.25	0.529412	0.366667	0.0242347
42	3.45286e+06	310953	9362	2.6	0.25	6	34	25	37	11	28	26	1.2381	1.25	0.6	0.346939	0.757576	1.85	0.647059	0.466667	0.928571	1.11087	11.309	5.42833	3.13883	6.85395	3.41578	5.85408	4.22203	8.40098	12.381	37.5	3	0.693878	3.78788	9.25	3.23529	0.933333	0.928571	71.7099	1.2381	1.25	0.6	0.346939	0.757576	1.85	0.647059	0.466667	0.0331633
43	3.44529e+06	306857	11199	20.4	0.74	6	28	73	22	113	27	179	9.71429	3.7	0.6	0.285714	2.21212	1.1	6.64706	0.45	6.39286	7.28636	27.9837	4.53791	2.16091	16.7307	1.69786	50.2729	3.40343	48.3503	97.1429	111	3	0.571429	11.0606	5.5	33.2353	0.9	6.39286	268.803	9.71429	3.7	0.6	0.285714	2.21212	1.1	6.64706	0.45	0.228316
44	3.44755e+06	309088	7730	2.3	0.27	5	23	17	30	10	23	21	1.09524	1.35	0.5	0.234694	0.515152	1.5	0.588235	0.383333	0.75	1.19017	14.7924	5.47865	2.57161	5.64467	3.35428	6.44548	4.2003	8.21798	10.9524	40.5	2.5	0.469388	2.57576	7.5	2.94118	0.766667	0.75	68.9554	1.09524	1.35	0.5	0.234694	0.515152	1.5	0.588235	0.383333	0.0267857
45	3.44923e+06	311226	9455	8.3	0.64	8	36	85	43	102	32	158	3.95238	3.2	0.8	0.367347	2.57576	2.15	6	0.533333	5.64286	3.51137	28.6663	7.16658	3.29078	23.0742	3.93065	53.7493	4.77772	50.55	39.5238	96	4	0.734694	12.8788	10.75	30	1.06667	5.64286	200.597	3.95238	3.2	0.8	0.367347	2.57576	2.15	6	0.533333	0.201531
46	3.45045e+06	313119	14229	4.8	0.44	10	51	32	58	21	37	62	2.28571	2.2	1	0.520408	0.969697	2.9	1.23529	0.616667	2.21429	1.34936	13.0958	5.95263	3.0978	5.77225	3.52299	7.35325	3.67079	13.1808	22.8571	66	5	1.04082	4.84848	14.5	6.17647	1.23333	2.21429	123.871	2.28571	2.2	1	0.520408	0.969697	2.9	1.23529	0.616667	0.0790816
47	3.44274e+06	308685	9415	3.1	0.62	8	38	62	39	174	34	124	1.47619	3.1	0.8	0.387755	1.87879	1.95	10.2353	0.566667	4.42857	1.31705	27.8885	7.19703	3.48835	16.9021	3.58015	92.0796	5.09789	39.8407	14.7619	93	4	0.77551	9.39394	9.75	51.1765	1.13333	4.42857	188.42	1.47619	3.1	0.8	0.387755	1.87879	1.95	10.2353	0.566667	0.158163
48	3.44495e+06	311530	11010	11.2	0.36	8	42	64	52	295	39	128	5.33333	1.8	0.8	0.428571	1.93939	2.6	17.3529	0.65	4.57143	4.06903	13.8474	6.15441	3.297	14.9198	4.082	133.496	5.00045	35.168	53.3333	54	4	0.857143	9.69697	13	86.7647	1.3	4.57143	227.524	5.33333	1.8	0.8	0.428571	1.93939	2.6	17.3529	0.65	0.163265
49	3.4467e+06	313680	12998	3.2	0.28	8	43	20	52	14	34	31	1.52381	1.4	0.8	0.438776	0.606061	2.6	0.823529	0.566667	1.10714	0.984767	9.12294	5.21311	2.85923	3.94933	3.45767	5.36644	3.69262	7.21457	15.2381	42	4	0.877551	3.0303	13	4.11765	1.13333	1.10714	84.5041	1.52381	1.4	0.8	0.438776	0.606061	2.6	0.823529	0.566667	0.0395408
50	3.44804e+06	314986	13267	24.6	0.51	7	34	77	39	219	30	131	11.7143	2.55	0.7	0.346939	2.33333	1.95	12.8824	0.5	4.67857	7.4169	16.2799	4.46898	2.21495	14.8966	2.54068	82.2443	3.19213	29.8692	117.143	76.5	3.5	0.693878	11.6667	9.75	64.4118	1	4.67857	289.344	11.7143	2.55	0.7	0.346939	2.33333	1.95	12.8824	0.5	0.167092
51	3.47197e+06	282031	9883	27.7	0.53	5	30	80	26	243	28	139	13.1905	2.65	0.5	0.306122	2.42424	1.3	14.2941	0.466667	4.96429	11.2112	22.7112	4.28514	2.62355	20.7764	2.27375	122.504	3.99946	42.5453	131.905	79.5	2.5	0.612245	12.1212	6.5	71.4706	0.933333	4.96429	310.506	13.1905	2.65	0.5	0.306122	2.42424	1.3	14.2941	0.466667	0.177296
52	3.47325e+06	284131	8102	4.5	0.29	7	38	43	37	19	30	78	2.14286	1.45	0.7	0.387755	1.30303	1.85	1.11765	0.5	2.78571	2.22167	15.1586	7.31795	4.05367	13.6222	3.947	11.6841	5.2271	29.1224	21.4286	43.5	3.5	0.77551	6.51515	9.25	5.58824	1	2.78571	94.3432	2.14286	1.45	0.7	0.387755	1.30303	1.85	1.11765	0.5	0.0994898
53	3.47556e+06	287438	11432	3	0.28	8	39	25	46	13	35	41	1.42857	1.4	0.8	0.397959	0.757576	2.3	0.764706	0.583333	1.46429	1.04969	10.3726	5.92722	2.94849	5.6129	3.47771	5.66573	4.32193	10.8489	14.2857	42	4	0.795918	3.78788	11.5	3.82353	1.16667	1.46429	82.824	1.42857	1.4	0.8	0.397959	0.757576	2.3	0.764706	0.583333	0.0522959
54	3.47569e+06	281671	9630	5.7	0.27	7	32	74	37	14	31	39	2.71429	1.35	0.7	0.326531	2.24242	1.85	0.823529	0.516667	1.39286	2.3676	11.8738	6.1568	2.87198	19.7231	3.32072	7.2433	4.54431	12.2508	27.1429	40.5	3.5	0.653061	11.2121	9.25	4.11765	1.03333	1.39286	98.8019	2.71429	1.35	0.7	0.326531	2.24242	1.85	0.823529	0.516667	0.0497449
55	3.47429e+06	279430	9363	4	0.29	6	31	20	35	13	27	28	1.90476	1.45	0.6	0.316327	0.606061	1.75	0.764706	0.45	1	1.70885	13.1171	5.42775	2.86157	5.48257	3.2308	6.91772	4.07081	9.04625	19.0476	43.5	3	0.632653	3.0303	8.75	3.82353	0.9	1	83.6841	1.90476	1.45	0.6	0.316327	0.606061	1.75	0.764706	0.45	0.0357143
56	3.47832e+06	285650	9466	5.9	0.27	7	35	25	40	16	31	42	2.80952	1.35	0.7	0.357143	0.757576	2	0.941176	0.516667	1.5	2.49313	12.0795	6.26347	3.19565	6.77865	3.65217	8.42147	4.62304	13.4217	28.0952	40.5	3.5	0.714286	3.78788	10	4.70588	1.03333	1.5	93.8366	2.80952	1.35	0.7	0.357143	0.757576	2	0.941176	0.516667	0.0535714
57	3475581	277112	9015	3.1	0.27	6	35	21	36	101	29	29	1.47619	1.35	0.6	0.357143	0.636364	1.8	5.94118	0.483333	1.03571	1.37549	12.6839	5.63727	3.35552	5.97892	3.45139	55.82	4.54114	9.731	14.7619	40.5	3	0.714286	3.18182	9	29.7059	0.966667	1.03571	102.866	1.47619	1.35	0.6	0.357143	0.636364	1.8	5.94118	0.483333	0.0369898
58	3.47746e+06	279861	12831	3.2	0.26	9	46	34	58	15	39	52	1.52381	1.3	0.9	0.469388	1.0303	2.9	0.882353	0.65	1.85714	0.997584	8.58156	5.94108	3.09852	6.80124	3.90683	5.82459	4.29078	12.2594	15.2381	39	4.5	0.938776	5.15152	14.5	4.41176	1.3	1.85714	86.8973	1.52381	1.3	0.9	0.469388	1.0303	2.9	0.882353	0.65	0.0663265
59	3480699	282478	11331	2.7	0.27	8	38	37	49	12	32	35	1.28571	1.35	0.8	0.387755	1.12121	2.45	0.705882	0.533333	1.25	0.953137	10.0913	5.98005	2.8985	8.38114	3.73753	5.27652	3.9867	9.34384	12.8571	40.5	4	0.77551	5.60606	12.25	3.52941	1.06667	1.25	81.8348	1.28571	1.35	0.8	0.387755	1.12121	2.45	0.705882	0.533333	0.0446429
60	3.47869e+06	277063	8245	4.2	0.29	5	30	28	28	103	25	24	2	1.45	0.5	0.306122	0.848485	1.4	6.05882	0.416667	0.857143	2.0376	14.8957	5.13645	3.14476	8.71639	2.93511	62.2416	4.28037	8.80534	20	43.5	2.5	0.612245	4.24242	7	30.2941	0.833333	0.857143	109.839	2	1.45	0.5	0.306122	0.848485	1.4	6.05882	0.416667	0.0306122
61	3.48108e+06	278295	9108	5	0.27	6	41	83	36	134	30	34	2.38095	1.35	0.6	0.418367	2.51515	1.8	7.88235	0.5	1.21429	2.19587	12.5543	5.57971	3.89061	23.3897	3.41615	73.3021	4.64976	11.2923	23.8095	40.5	3	0.836735	12.5758	9	39.4118	1	1.21429	131.348	2.38095	1.35	0.6	0.418367	2.51515	1.8	7.88235	0.5	0.0433673
62	3.48355e+06	278939	8070	4.3	0.28	6	31	39	32	32	27	60	2.04762	1.4	0.6	0.316327	1.18182	1.6	1.88235	0.45	2.14286	2.13135	14.6939	6.2974	3.32006	12.404	3.42716	19.7565	4.72305	22.4907	20.4762	42	3	0.632653	5.90909	8	9.41176	0.9	2.14286	92.4726	2.04762	1.4	0.6	0.316327	1.18182	1.6	1.88235	0.45	0.0765306
63	3.47646e+06	274348	8086	8.7	0.29	12	37	85	29	111	30	252	4.14286	1.45	1.2	0.377551	2.57576	1.45	6.52941	0.5	9	4.30373	15.1886	12.5699	3.95481	26.9808	3.09971	68.3949	5.23745	94.2741	41.4286	43.5	6	0.755102	12.8788	7.25	32.6471	1	9	154.46	4.14286	1.45	1.2	0.377551	2.57576	1.45	6.52941	0.5	0.321429
64	3.47998e+06	274529	9606	2.7	0.27	15	44	24	68	40	52	33	1.28571	1.35	1.5	0.44898	0.727273	3.4	2.35294	0.866667	1.17857	1.1243	11.9035	13.2261	3.95884	6.41266	6.1182	20.7468	7.64175	10.3919	12.8571	40.5	7.5	0.897959	3.63636	17	11.7647	1.73333	1.17857	97.0681	1.28571	1.35	1.5	0.44898	0.727273	3.4	2.35294	0.866667	0.0420918
65	3.48222e+06	274471	8642	3.9	0.3	7	30	88	27	159	27	212	1.85714	1.5	0.7	0.306122	2.66667	1.35	9.35294	0.45	7.57143	1.80514	14.7015	6.86068	3.0003	26.1359	2.70027	91.6679	4.41044	74.2074	18.5714	45	3.5	0.612245	13.3333	6.75	46.7647	0.9	7.57143	143.003	1.85714	1.5	0.7	0.306122	2.66667	1.35	9.35294	0.45	0.270408
66	3.48451e+06	274242	9411	2.9	0.25	7	38	46	42	14	36	53	1.38095	1.25	0.7	0.387755	1.39394	2.1	0.823529	0.6	1.89286	1.2326	11.2501	6.30007	3.48984	12.5456	3.85719	7.41185	5.40006	17.0359	13.8095	37.5	3.5	0.77551	6.9697	10.5	4.11765	1.2	1.89286	80.2652	1.38095	1.25	0.7	0.387755	1.39394	2.1	0.823529	0.6	0.067602
[truncated: 12 more columns]

## Sheet: Health Risk
Zn	Ding (Childeren)	Ding (Adults))	Dinh (Childeren)	Dinh (Adult)	Ddermal (Childeren)	Ddermal (Adults)	DVapor (Childeren)	DVapor (Adults)
77.61	0.000992274	0.000133132	2.78347e-08	1.95782e-08	1.58764e-06	4.05386e-06	0.00115852	0.000814868
SUM	0.000992274	0.000133132	2.78347e-08	1.95782e-08	1.58764e-06	4.05386e-06	0.00115852	0.000814868
HQ	0.00330758	0.000443772	9.27825e-08	6.52606e-08	2.64606e-05	6.75643e-05	0	0
HI(Childeren)	0.00333413
HI(Adult)	0.000511401
ADDL (childeren)	7.29613e-07		2.78347e-08		1.16738e-09
ADDL (Adult)	9.78909e-08		1.95782e-08		2.98078e-09
RI(Childeren)
RI(Adult)
Pb	Ding (Childeren)	Ding (Adults))	Dinh (Childeren)	Dinh (Adult)	Ddermal (Childeren)	Ddermal (Adults)	DVapor (Childeren)	DVapor (Adults)
67.42	0.000861991	0.000115652	2.41801e-08	1.70076e-08	1.37919e-06	3.5216e-06	0.00100641	0.000707878
SUM	0.000861991	0.000115652	2.41801e-08	1.70076e-08	1.37919e-06	3.5216e-06	0.00100641	0.000707878
HQ	0.246283	0.0330434	6.86935e-06	4.83171e-06	0.00262702	0.0067078	0	0
HI(Childeren)	0.248917
HI(Adult)	0.039756
ADDL (childeren)	6.33817e-07		2.41801e-08		1.01411e-09
ADDL (Adult)	8.5038e-08		1.70076e-08		2.58941e-09
RI(Childeren)	2.66203e-08
RI(Adult)	3.5716e-09
Cu	Ding (Childeren)	Ding (Adults))	Dinh (Childeren)	Dinh (Adult)	Ddermal (Childeren)	Ddermal (Adults)	DVapor (Childeren)	DVapor (Adults)
41.17	0.000526374	7.06227e-05	1.47656e-08	1.03857e-08	8.42199e-07	2.15046e-06	0.000614562	0.000432266
SUM	0.000526374	7.06227e-05	1.47656e-08	1.03857e-08	8.42199e-07	2.15046e-06	0.000614562	0.000432266
HQ	0.0131594	0.00176557	3.67303e-07	2.5835e-07	7.01833e-05	0.000179205	0	0
HI(Childeren)	0.0132299
HI(Adult)	0.00194503
ADDL (childeren)	3.8704e-07		1.47656e-08		6.19264e-10
ADDL (Adult)	5.19284e-08		1.03857e-08		1.58122e-09
RI(Childeren)
RI(Adult)
Cr	Ding (Childeren)	Ding (Adults))	Dinh (Childeren)	Dinh (Adult)	Ddermal (Childeren)	Ddermal (Adults)	DVapor (Childeren)	DVapor (Adults)
36.52	0.000466922	6.26461e-05	1.30979e-08	9.21266e-09	7.47076e-07	1.90757e-06	0.00054515	0.000383443
SUM	0.000466922	6.26461e-05	1.30979e-08	9.21266e-09	7.47076e-07	1.90757e-06	0.00054515	0.000383443
HQ	0.155641	0.020882	0.000457967	0.000322121	0.0124513	0.0317929	0	0
HI(Childeren)	0.16855
HI(Adult)	0.0529971
ADDL (childeren)	3.43325e-07		1.30979e-08		5.4932e-10
ADDL (Adult)	4.60633e-08		9.21266e-09		1.40263e-09
RI(Childeren)	1.44197e-05
RI(Adult)	1.93466e-06
Cd	Ding (Childeren)	Ding (Adults))	Dinh (Childeren)	Dinh (Adult)	Ddermal (Childeren)	Ddermal (Adults)	DVapor (Childeren)	DVapor (Adults)
0.38	4.85845e-06	6.51849e-07	1.36287e-10	9.58601e-11	7.77352e-09	1.98488e-08	5.67242e-06	3.98982e-06
SUM	4.85845e-06	6.51849e-07	1.36287e-10	9.58601e-11	7.77352e-09	1.98488e-08	5.67242e-06	3.98982e-06
HQ	0.00485845	0.000651849	1.36287e-07	9.58601e-08	0.000777352	0.00198488	0	0
HI(Childeren)	0.00563594
HI(Adult)	0.00263682
ADDL (childeren)	3.57239e-09		1.36287e-10		5.71582e-12
ADDL (Adult)	4.79301e-10		9.58601e-11		1.45947e-11
RI(Childeren)	2.2506e-08
RI(Adult)	3.01959e-09
Ni	Ding (Childeren)	Ding (Adults))	Dinh (Childeren)	Dinh (Adult)	Ddermal (Childeren)	Ddermal (Adults)	DVapor (Childeren)	DVapor (Adults)
39.83	0.000509242	6.83241e-05	1.4285e-08	1.00477e-08	8.14787e-07	2.08047e-06	0.000594559	0.000418196
SUM	0.000509242	6.83241e-05	1.4285e-08	1.00477e-08	8.14787e-07	2.08047e-06	0.000594559	0.000418196
HQ	0.0254621	0.0034162	6.93446e-07	4.8775e-07	0.000150887	0.000385272	0	0
HI(Childeren)	0.0256137
HI(Adult)	0.00380196
ADDL (childeren)	3.74443e-07		1.4285e-08		5.99108e-10
ADDL (Adult)	5.02383e-08		1.00477e-08		1.52976e-09
RI(Childeren)	3.14532e-07
RI(Adult)	4.22002e-08
As	Ding (Childeren)	Ding (Adults))	Dinh (Childeren)	Dinh (Adult)	Ddermal (Childeren)	Ddermal (Adults)	DVapor (Childeren)	DVapor (Adults)
5.89	7.53059e-05	1.01037e-05	2.11244e-09	1.48583e-09	1.20489e-07	3.07656e-07	8.79225e-05	6.18422e-05
SUM	7.53059e-05	1.01037e-05	2.11244e-09	1.48583e-09	1.20489e-07	3.07656e-07	8.79225e-05	6.18422e-05
HQ	0.25102	0.0336789	6.81433e-06	4.79301e-06	0.000979589	0.00250127	0	0
HI(Childeren)	0.252006
HI(Adult)	0.0361849
ADDL (childeren)	5.5372e-08		2.11244e-09		8.85952e-11
ADDL (Adult)	7.42916e-09		1.48583e-09		2.26218e-10
RI(Childeren)	8.3058e-08
RI(Adult)	1.11437e-08
Co	Ding (Childeren)	Ding (Adults))	Dinh (Childeren)	Dinh(Adut)	Ddermal (Childeren)	Ddermal (Adults)	DVapor (Childeren)	DVapor (Adults)
7.06	9.02648e-05	1.21107e-05	2.53206e-09	1.78098e-09	1.44424e-07	3.6877e-07	0.000105388	7.41267e-05
SUM	9.02648e-05	1.21107e-05	2.53206e-09	1.78098e-09	1.44424e-07	3.6877e-07	0.000105388	7.41267e-05
HQ	0.00451324	0.000605533	0.000443443	0.000311906	9.02648e-06	2.30481e-05	0	0
HI(Childeren)	0.00496571
HI(Adult)	0.000940487
ADDL (childeren)	6.63712e-08		2.53206e-09		1.06194e-10
ADDL (Adult)	8.9049e-09		1.78098e-09		2.71154e-10
RI(Childeren)	6.50438e-07
RI(Adult)	8.7268e-08
V	Ding (Childeren)	Ding (Adults))	Dinh (Childeren)	Dinh(Adult)	Ddermal (Childeren)	Ddermal (Adults)	DVapor (Childeren)	DVapor (Adults)
31.47	4017.56	5.39834e-05	1.12867e-08	7.93873e-09	6.4377e-07	1.64379e-06	0.000469766	0.00033042
SUM	4017.56	5.39834e-05	1.12867e-08	7.93873e-09	6.4377e-07	1.64379e-06	0.000469766	0.00033042
HQ	0	0	0	0	0	0	0	0
HI(Children)	0	0	0	0	0	0	0	0
HI(Adult)	0	0	0	0	0	0	0	0
ADDL (childeren)	2.9585e-07		1.12867e-08		4.7336e-10
ADDL (Adult)	3.96937e-08		7.93873e-09		1.20867e-09
RI(Childeren)
RI(Adult)
